# Supplementary material for: Prediction of Poststroke Depression Based on the Outcomes of Machine Learning Algorithms
Source: J Clin Med. 2022 Apr 18;11(8):2264. doi: 10.3390/jcm11082264 (PMC9031547; doi:10.3390/jcm11082264)
Supplement: Supplementary file 1 [file jcm-11-02264-s001.zip]

Archive with 1 entries (1 files):
- jcm-1609237-supplementary.pdf
